# Supplementary material for: UHPLC-QTOF-MS-Based Targeted Metabolomics Provides Novel Insights into the Accumulative Mechanism of Soil Types on the Bioactive Components of Salvia miltiorrhiza
Source: Molecules. 2024 Aug 25;29(17):4016. doi: 10.3390/molecules29174016 (PMC11396046; doi:10.3390/molecules29174016)
Supplement: Supplementary file 1 [file molecules-29-04016-s001.zip]

Archive with 1 entries (1 files):
- molecules-3149325-supplementary.pdf
